# Supplementary material for: The Diabetes–Viral Respiratory Syndemic: Pathophysiological Insights and Precision Management: A Scoping Review
Source: Medicina (Kaunas). 2026 Apr 16;62(4):770. doi: 10.3390/medicina62040770 (PMC13117808; doi:10.3390/medicina62040770)
Supplement: Supplementary file 1 [file medicina-62-00770-s001.zip]

Archive with 3 entries (3 files):
- S1 TABLE.pdf
- S2 Search.pdf
- S3 PRISMA-ScR-Checklist.pdf
